# Supplementary material for: Prognostic Value of Choline and Other Metabolites Measured Using 1H-Magnetic Resonance Spectroscopy in Gliomas: A Meta-Analysis and Systemic Review
Source: Metabolites. 2022 Dec 5;12(12):1219. doi: 10.3390/metabo12121219 (PMC9788620; doi:10.3390/metabo12121219)
Supplement: Supplementary file 1 [file metabolites-12-01219-s001.zip]

Archive with 2 entries (1 files):
- metabolites-2037703-supplementary/
- metabolites-2037703-supplementary/Supplementary Table S1_QualityAnalysis.pdf
